# Supplementary material for: Distinct roles of claws and adhesive pads in honey bees determine their adhesive performance under varying surface roughness conditions through a dual-mode synergistic adhesion mechanism
Source: PLoS One. 2025 Aug 4;20(8):e0329624. doi: 10.1371/journal.pone.0329624 (PMC12321144; doi:10.1371/journal.pone.0329624)
Supplement: S1 File — (XLSX) [file pone.0329624.s001.xlsx]

## Sheet: Sheet2
		Normal Adhesion Force	Normal Adhesion Force	Normal Adhesion Force	Normal Adhesion Force	Normal Adhesion Force	Normal Adhesion Force	Normal Adhesion Force	Normal Adhesion Force	Normal Adhesion Force	Normal Adhesion Force	Normal Adhesion Force	Normal Adhesion Force	Normal Adhesion Force	Normal Adhesion Force	Normal Adhesion Force	Normal Adhesion Force
		0μm	0μm	1.6μm	1.6μm	3.2μm	3.2μm	5μm	5μm	6.4μm	6.4μm	36μm	36μm	167μm	167μm	268.6μm	268.6μm
n=1	intact bees (with adhesive pads)	2.6341	6.4765	3.9487	4.6353	3.4312	7.3671	3.3772	8.1941	2.8918	8.2365	4.1402	13.3059	4.4543	13.9765	4.0167	12.9235
	intact bees (with adhesive pads)	3.228	6.7529	3.7327	5.7471	4.5928	9.3671	2.8748	8.3562	2.5424	8.6584	3.5322	12.5647	3.4743	12.8118	4.1845	12.9353
	intact bees (with adhesive pads)	2.0094	6.2588	4.1303	8.9588	4.6669	7.4024	3.0278	8.5462	2.7384	8.2569	4.1913	13.7176	3.7158	12.6353	5.0623	13.8941
n=2	intact bees (with adhesive pads)	2.1798	6.5059	3.3351	7.2529	4.9903	10.7377	2.2838	8.3569	2.7355	8.5841	3.5741	12.2647	3.5339	12.5118	4.6958	13.8941
	intact bees (with adhesive pads)	4.0376	4.0765	3.3437	7.2235	3.4324	8.4412	2.5339	8.1587	2.4828	8.5941	3.9783	13.0471	4.0367	12.8176	4.0082	12.3765
	intact bees (with adhesive pads)	3.5518	8.5647	3.2414	6.8	4.8541	5.6412	2.2923	8.5148	2.4713	8.3692	3.7137	12.6824	3.9882	13.0059	4.0985	12.7588
n=3	intact bees (with adhesive pads)	3.6682	7.4588	4.0936	6.6588	5.4121	8.7446	2.6703	8.2451	2.1475	8.3527	4.1995	13.1412	4.2242	13.4059	3.5906	11.0524
	intact bees (with adhesive pads)	2.9379	6.2471	4.0416	5.0235	4.1246	10.5564	3.4454	9.3612	2.0449	8.3259	3.5437	12.7588	4.3857	13.7412	4.7043	13.1471
	intact bees (with adhesive pads)	2.7141	6.1294	3.8605	6.7471	4.8811	7.3799	2.6703	7.5782	2.173	8.2512	3.8104	12.7882	4.1504	12.7176	4.2242	12.4588
n=4	intact bees (with adhesive pads)	3.3617	7.1706	4.5995	8.9353	4.0474	10.8462	2.9259	8.2461	1.943	8.0325	4.62	14.1765	4.0963	13.4294	4.4683	12.6235
	intact bees (with adhesive pads)	2.6344	6.6294	3.9913	6.4	4.5417	9.9815	2.551	8.3284	1.8577	7.6257	3.859	12.3471	4.1104	13.2235	4.0467	12.3235
	intact bees (with adhesive pads)	2.0264	4.2824	3.809	7.8235	4.2378	9.3227	2.2923	8.1845	2.5083	9.1352	3.7908	12.1118	4.2753	13.2647	5.093	14.7824
n=5	intact bees (with adhesive pads)	3.3499	6.6765	4.3322	4.3647	4.7254	7.3735	2.2668	7.8425	2.1078	8.1325	3.3929	11.3235	4.1871	13.5529	4.727	13.4176
	intact bees (with adhesive pads)	2.5682	6.8824	4.8546	9.8235	4.4156	9.9323	4.4995	9.2173	1.943	8.1125	3.7652	12.5647	4.8322	14.6882	5.2438	13.8353
	intact bees (with adhesive pads)	2.6911	6.9176	4.2922	8.9588	4.6372	9.2735	2.0026	8.2147	2.6021	8.9856	3.6374	11.7294	3.9515	12.6471	4.445	13.3765
n=6	intact bees (with adhesive pads)	2.9297	6.6294	3.8038	6.5471	4.1741	11.5912	2.5054	8.2418	2.1504	8.1203	3.3447	11.5941	4.0482	13.6471	4.488	13.3118
	intact bees (with adhesive pads)	2.9809	4.2	4.2692	7.8588	5.0681	13.8864	3.7325	9.3147	2.3209	7.7456	3.6682	12.4647	4.2186	13.2353	5.4283	14.2
	intact bees (with adhesive pads)	3.245	7.6588	3.6019	8.9941	4.7042	9.5225	3.3887	9.2195	2.548	8.1478	3.6685	12.7882	3.9941	12.7294	5.7577	14.1059
n=7	intact bees (with adhesive pads)	2.8275	7.7	4.2384	9.5529	5.2827	10.101	3.8489	9.2583	2.4998	8.5894	4.2254	13.4	4.0282	12.8941	4.9515	13.5059
	intact bees (with adhesive pads)	3.2621	9.8412	3.659	8.7706	4.5449	9.3632	2.5424	8.2157	2.1249	7.6985	3.4722	11.7588	4.565	13.6235	4.4343	13.2882
	intact bees (with adhesive pads)	2.4014	5.8118	4.1191	8.5647	5.1715	12.9892	2.568	8.2648	1.98	7.9648	4.2339	13.6353	3.7555	12.5647	3.9059	13.1941
n=8	intact bees (with adhesive pads)	2.7167	4.6529	3.7783	6.4588	3.3267	8.1451	3.2212	8.6831	2.585	8.6524	3.7111	12.2118	4.4202	13.3471	4.8059	13.8294
	intact bees (with adhesive pads)	2.8275	7.7	3.7612	6.3412	5.254	13.0725	4.1416	9.3481	2.548	8.0246	3.5574	11.3118	4.0111	12.4706	4.8859	13.0353
	intact bees (with adhesive pads)	2.9297	6.6294	4.0362	7.1294	4.1526	8.971	1.4657	7.1574	1.977	8.0129	4.0957	12.9645	4.0878	13.0471	5.2576	13.9706
n=9	intact bees (with adhesive pads)	2.9809	4.2	3.4115	9.9544	4.2008	7.0191	3.2979	9.2013	2.6417	7.8561	3.7319	11.8615	3.9259	13.6353	3.5395	11.3706
	intact bees (with adhesive pads)	3.228	4.8176	3.9901	8.5905	4.7146	6.244	2.9911	9.8417	1.8663	8.0156	4.1803	14.0657	4.4287	13.8412	3.8663	11.6941
	intact bees (with adhesive pads)	3.245	7.6588	4.878	9.1405	4.448	10.5766	2.4713	8.3564	2.528	8.2375	3.6654	13.9612	4.4031	13.9235	3.7099	12.1706
n=10	intact bees (with adhesive pads)	3.2621	9.8412	3.4219	8.5435	4.7583	9.8834	2.7099	9.0321	2.0026	8.1574	4.3544	14.8679	4.0367	12.7471	3.9741	12.8412
	intact bees (with adhesive pads)	3.0687	7.2294	2.9081	6.7826	5.065	9.533	2.335	7.0256	2.747	8.5851	4.2285	13.0513	3.8577	12.3882	4.741	13.4529
	intact bees (with adhesive pads)	3.2929	8.7176	3.3632	7.9695	4.4257	9.266	2.4031	9.7968	2.3009	8.1526	3.6656	12.8964	4.5706	13.0471	4.1334	12.7588
n=1	bees with adhesive pads removed (without adhesive pads)	1.2388	8.3412	0.712	5.6853	1.1732	5.5855	1.8748	6.9941	1.4687	7.4	3.1357	11.0176	4.2299	13.1147	5.1245	12.9941
	bees with adhesive pads removed (without adhesive pads)	0.6849	6.7294	0.32	3.9735	0.9176	7.2737	1.1845	6.8882	1.4857	7.1118	3.7377	11.5529	3.6249	12.2794	4.3487	11.7882
	bees with adhesive pads removed (without adhesive pads)	1.3892	6.1706	1.0869	5.2206	1.3374	10.5146	3.6132	7.7	2.0537	8.5647	3.1442	11.3882	4.2214	13.0382	3.4883	11.2588
n=2	bees with adhesive pads removed (without adhesive pads)	1.2417	5.8647	0.8325	4.1548	1.5904	8.4594	1.2101	6.7059	1.585	7.7588	3.88	12.3765	3.8294	12.5853	6.309	14.6118
	bees with adhesive pads removed (without adhesive pads)	1.307	8.2941	0.8603	5.7501	1.4911	8.1359	2.6643	7.5118	1.7981	8.2118	3.3913	11.6471	5.031	13.2971	3.7355	12.0882
	bees with adhesive pads removed (without adhesive pads)	1.0087	9.0353	1.292	6.1383	0.8635	7.2418	2.1445	6.4294	3.4666	7.6588	3.5473	11.8588	5.0991	13.8853	4.4343	12.3471
n=3	bees with adhesive pads removed (without adhesive pads)	1.3437	6.1706	0.7323	4.1	0.9428	7.0647	1.9374	6.9529	2.8207	6.3	4.2854	12.0059	3.1988	10.3618	5.0052	14.0059
	bees with adhesive pads removed (without adhesive pads)	1.5311	6.5059	1.0322	6.7416	1.5367	6.83	2.8007	6.2706	1.3805	7.4765	4.3028	12.3118	4.4941	13.4265	4.8859	12.0882
	bees with adhesive pads removed (without adhesive pads)	1.0231	4.0529	0.9781	7.7357	2.1132	8.7529	1.7299	6.8824	2.4543	8.6529	4.3529	12.1059	4.5537	13.9147	3.6332	11.6235
n=4	bees with adhesive pads removed (without adhesive pads)	0.8868	5.1235	1.5598	7.4999	1.8235	8.7059	2.9741	7.1294	2.0623	8.2529	3.8941	11.5294	3.3351	12.0559	4.4343	12.4294
	bees with adhesive pads removed (without adhesive pads)	0.793	5.5765	1.3271	5.2293	1.5026	6.7765	2.1445	7.3	1.781	6.9	4.1468	12.2529	2.909	10.8147	4.4428	12.2941
	bees with adhesive pads removed (without adhesive pads)	0.5203	3.5588	0.8754	4.5293	1.2129	6.7765	1.4743	6.8706	1.96	7.2941	3.8059	11.6353	3.6845	12.4265	5.3717	14.2412
n=5	bees with adhesive pads removed (without adhesive pads)	1.2277	6.9765	1.0738	3.9211	2.1047	9.4941	2.531	7.2706	2.3861	8.7706	3.6866	13.2824	3.3692	11.4912	4.4769	12.0059
	bees with adhesive pads removed (without adhesive pads)	1.0402	5.7	0.9886	4.0447	1.5197	6.6353	1.76	6.9118	2.0223	6.9	3.783	13.5824	3.3181	11.4794	3.2157	11.8
	bees with adhesive pads removed (without adhesive pads)	0.8357	4.3412	2.0976	8.2443	2.0565	7.9471	1.2868	6.8353	3.0763	7.8176	3.1612	10.3059	3.0795	10.0559	4.724	13.6941
n=6	bees with adhesive pads removed (without adhesive pads)	1.6793	6.0118	1.7338	6.8804	1.8517	8.9471	1.8322	7.0235	2.8974	7.8294	3.1612	10.6824	5.3803	14.3559	4.0423	12.6235
	bees with adhesive pads removed (without adhesive pads)	1.0828	6.0294	2.3123	7.459	2.2096	9.1706	2.1304	7.3412	1.193	7.1588	3.7322	11.0882	4.4003	13.4912	3.2327	9.9353
	bees with adhesive pads removed (without adhesive pads)	0.9635	4.7529	1.5745	8.7211	1.0612	8.3325	2.0282	7.2824	2.1475	8.0353	3.2464	10.5824	4.281	13.2441	3.2668	10.3882
n=7	bees with adhesive pads removed (without adhesive pads)	0.4522	4.2588	1.2012	8.3478	2.1512	7.3598	2.1134	6.9412	1.2442	7.7059	3.5703	11.3059	3.5141	12.1324	4.9967	12.2529
	bees with adhesive pads removed (without adhesive pads)	0.5033	4.5059	1.3563	5.503	0.9587	7.0652	1.764	6.6	2.744	8.0529	3.7777	12.6882	3.3777	11.0912	4.5962	11.8824
	bees with adhesive pads removed (without adhesive pads)	1.364	5.8235	2.2837	7.4303	2.0484	9.0254	3.1445	6.6647	1.8522	7.2647	4.1417	13.4059	3.301	10.8559	4.9967	13.2824
n=8	bees with adhesive pads removed (without adhesive pads)	1.1254	4.2176	1.1822	6.3289	0.8659	7.3891	3.1586	7.8353	2.2668	7.4647	3.3661	9.1941	3.8805	12.3676	4.7581	12.9647
	bees with adhesive pads removed (without adhesive pads)	0.4692	3.7235	1.2304	6.377	1.5305	8.3369	2.9285	7.4176	1.2016	6.3176	3.4539	10.0294	4.7497	12.7735	5.3717	14.0471
	bees with adhesive pads removed (without adhesive pads)	0.759	3.8471	1.7442	6.8908	2.1589	9.3482	2.0111	6.7353	2.548	8.2941	3.488	10.6588	3.6419	11.8147	4.0763	11.3059
n=9	bees with adhesive pads removed (without adhesive pads)	0.9038	5.0412	1.4776	6.6243	2.5546	8.6562	1.1675	7.0353	1.943	7.4706	3.7777	11.8118	4.1021	11.8265	4.4343	12.7588
	bees with adhesive pads removed (without adhesive pads)	0.9776	5.4529	2.7879	7.9345	1.6256	9.1125	1.9118	6.2765	1.4943	6.4	3.8259	12.4588	3.1306	10.95	4.2042	12.6765
	bees with adhesive pads removed (without adhesive pads)	0.8101	4.0529	2.094	7.2413	1.6563	8.1875	2.0141	7.0176	1.3409	6.0353	3.3772	10.8647	4.8776	12.7853	4.8348	12.6647
n=10	bees with adhesive pads removed (without adhesive pads)	0.8783	5.0824	1.4553	6.6019	2.3467	7.8596	1.8748	7.5941	1.176	6.0059	3.1612	10.7706	4.247	12.9912	3.5991	10.5529
	bees with adhesive pads removed (without adhesive pads)	0.6508	6.4412	1.7775	6.9241	1.0894	7.5569	2.139	6.8412	1.8833	7.5412	3.5647	10.4412	2.9176	10.6206	3.5224	10.1824
	bees with adhesive pads removed (without adhesive pads)	1.2447	7.2235	1.6673	6.8139	2.3659	7.9684	2.4713	7.5294	1.8237	6.7588	3.1186	9.1	2.909	11.1971	3.9315	11.0882
		mN	mN	mN	mN	mN	mN	mN	mN	mN	mN	mN	mN	mN	mN	mN	mN
